# Supplementary material for: Exploring the Critical Driving Forces and Strategy Adoption Paths of Professional Competency Development for Various Emergency Physicians Based on the Hybrid MCDM Approach
Source: Healthcare (Basel). 2023 Feb 6;11(4):471. doi: 10.3390/healthcare11040471 (PMC9957007; doi:10.3390/healthcare11040471)
Supplement: Supplementary file 1 [file healthcare-11-00471-s001.zip]

Archive with 1 entries (1 files):
- healthcare-2050554-supplementary.pdf
